# Supplementary material for: Non-consumptive effects stabilize herbivore control over multiple generations
Source: PLoS One. 2020 Nov 10;15(11):e0241870. doi: 10.1371/journal.pone.0241870 (PMC7654827; doi:10.1371/journal.pone.0241870)
Supplement: S1 Material — (XLSX) [file pone.0241870.s002.xlsx]

## Sheet: Aphid_Mummy_abundance
Cage	col	ervi	Date	GPAlive	GPAmum	PAlive	PAmum
1	yes	no	J3	294	4	1309	0
2	yes	no	J3	361	2	543	0
3	yes	no	J3	242	13	349	0
4	no	yes	J3	480	2	751	2
5	no	yes	J3	255	1	3	2
6	yes	yes	J3	142	16	14	0
7	yes	no	J3	200	6	928	0
8	no	no	J3	397	0	2198	0
9	no	no	J3	286	0	882	0
10	yes	yes	J3	246	2	10	0
11	no	yes	J3	235	0	3	0
12	no	yes	J3	403	0	857	11
13	no	yes	J3	412	1	335	3
14	no	no	J3	539	0	108	0
15	no	no	J3	318	0	753	0
16	no	yes	J3	106	2	26	3
17	yes	yes	J3	194	4	7	0
18	no	no	J3	236	0	1065	0
19	no	no	J3	259	0	925	0
20	yes	no	J3	234	6	75	0
21	no	no	J3	232	0	710	0
22	yes	yes	J3	174	10	30	1
23	yes	no	J3	126	3	100	0
24	yes	yes	J3	94	2	20	1
25	no	yes	J3	191	0	15	1
26	yes	yes	J3	120	7	10	0
27	yes	no	J3	167	23	280	0
28	yes	yes	J3	210	4	17	4
1	yes	no	J10	1198	2	2028	0
2	yes	no	J10	3386	2	4280	0
3	yes	no	J10	3500	10	1800	0
4	no	yes	J10	3630	0	1150	3
5	no	yes	J10	367	0	9	0
6	yes	yes	J10	208	6	30	2
7	yes	no	J10	355	16	3750	0
8	no	no	J10	575	0	.	0
9	no	no	J10	270	0	.	0
10	yes	yes	J10	255	0	22	0
11	no	yes	J10	12	11	243	0
12	no	yes	J10	507	0	2600	2
13	no	yes	J10	287	0	13	0
14	no	no	J10	880	0	.	0
15	no	no	J10	6136	0	10860	0
16	no	yes	J10	1231	12	241	10
17	yes	yes	J10	2922	30	9	4
18	no	no	J10	2300	0	12076	0
19	no	no	J10	2160	0	13920	0
20	yes	no	J10	1629	21	2102	0
21	no	no	J10	1680	0	11040	0
22	yes	yes	J10	998	42	4	1
23	yes	no	J10	866	49	1130	0
24	yes	yes	J10	1012	55	102	7
25	no	yes	J10	1855	38	28	1
26	yes	yes	J10	1129	42	70	10
27	yes	no	J10	2001	44	8240	2
28	yes	yes	J10	2300	57	118	33
1	yes	no	J17	7900	237	6133	0
2	yes	no	J17	12520	332	18120	0
3	yes	no	J17	5500	570	9040	0
4	no	yes	J17	10840	2	13920	102
5	no	yes	J17	6066	128	17	4
6	yes	yes	J17	1420	166	60	2
7	yes	no	J17	1526	160	9313	0
8	no	no	J17	8640	0	14100	0
9	no	no	J17	2480	0	1233	0
10	yes	yes	J17	2230	183	28	3
11	no	yes	J17	8140	43	30	4
12	no	yes	J17	10160	6	9360	10
13	no	yes	J17	9960	89	1814	74
14	no	no	J17	18080	0	15080	0
15	no	no	J17	16780	0	13700	0
16	no	yes	J17	5980	61	325	14
17	yes	yes	J17	7110	255	11	5
18	no	no	J17	11080	0	11787	0
19	no	no	J17	5460	0	189	0
20	yes	no	J17	3200	83	12700	0
21	no	no	J17	13600	0	450	0
22	yes	yes	J17	3600	71	8	0
23	yes	no	J17	6100	38	5080	0
24	yes	yes	J17	6750	85	22	4
25	no	yes	J17	12400	60	31	0
26	yes	yes	J17	6000	61	32	9
27	yes	no	J17	15200	416	7876	0
28	yes	yes	J17	7400	63	23	32
1	yes	no	J24	12060	724	240	0
2	yes	no	J24	20160	318	7440	0
3	yes	no	J24	12400	1217	5200	0
4	no	yes	J24	18540	14	1720	63
5	no	yes	J24	8642	314	307	5
6	yes	yes	J24	3620	363	53	25
7	yes	no	J24	2400	290	183	0
8	no	no	J24	14200	0	38	0
9	no	no	J24	8600	0	11	18
10	yes	yes	J24	8400	1230	14	4
11	no	yes	J24	7300	0	8	10
12	no	yes	J24	15600	0	123	8
13	no	yes	J24	12200	108	368	23
14	no	no	J24	18300	0	2525	0
15	no	no	J24	17300	0	45	0
16	no	yes	J24	6600	93	20	16
17	yes	yes	J24	9300	102	28	27
18	no	no	J24	5450	0	163	0
19	no	no	J24	22680	0	4	0
20	yes	no	J24	7200	325	1140	0
21	no	no	J24	22500	1	0	0
22	yes	yes	J24	5220	959	30	17
23	yes	no	J24	5460	766	9000	0
24	yes	yes	J24	9520	503	50	33
25	no	yes	J24	11340	704	108	7
26	yes	yes	J24	12600	1315	1125	188
27	yes	no	J24	4520	1064	158	0
28	yes	yes	J24	10485	1395	64	89

## Sheet: Aphid_Mummy_vars_expl
Variable	Explanation of variable
Cage	Experimental unit identifier
col	Aphidius colemani present/absent (yes/no)
ervi	Aphidius ervi present/absent (yes/no)
Date	Date counts were taken - e.g., J3 indicates July 3, 2014
GPAlive	Number of live green peach aphids found in each cage on date listed above
GPAmum	Number of green peach aphid mummies found in each cage on date listed above
PAlive	Number of live pea aphids found in each cage on date listed above
PAmum	Number of pea aphid mummies found in each cage on date listed above

## Sheet: Coef_Var
Cage	col	ervi	GPACV	PACV
1	yes	no	1.04557	1.06169
2	yes	no	0.988359	0.995464
3	yes	no	0.949799	0.944986
4	no	yes	0.96109	1.45235
5	no	yes	1.09597	1.77116
6	yes	yes	1.20589	0.539011
7	yes	no	0.926941	1.16884
8	no	no	1.12696	.
9	no	no	1.35216	.
10	yes	yes	1.38688	0.435798
11	no	yes	1.12199	1.62345
12	no	yes	1.1263	1.30244
13	no	yes	1.09587	1.2708
14	no	no	1.06815	.
15	no	no	0.821418	1.09832
16	no	yes	0.944936	1.00652
17	yes	yes	0.838836	0.701042
18	no	no	0.990995	1.0435
19	no	no	1.34225	1.80485
20	yes	no	0.982046	1.46244
21	no	no	1.10843	1.74909
22	yes	yes	0.932401	0.775128
23	yes	no	0.980483	1.06121
24	yes	yes	1.04436	0.787744
25	no	yes	0.979462	0.928382
26	yes	yes	1.14916	1.76038
27	yes	no	1.22923	1.09425
28	yes	yes	0.920196	0.839789

## Sheet: Coef_Var_Expl
Variable	Explanation of variable
Cage	Experimental unit identifier
col	Aphidius colemani present/absent (yes/no)
ervi	Aphidius ervi present/absent (yes/no)
GPACV	Coefficient of variation of green peach aphid abundance over time, given by: (standard deviation) / mean
PACV	Coefficient of variation of pea aphid abundance over time, given by: (standard deviation) / mean
